# Supplementary material for: The enigma of fine mobile structures on the aortic surface in a patient undergoing transcatheter aortic valve replacement: a case report
Source: Eur Heart J Case Rep. 2024 May 27;8(6):ytae263. doi: 10.1093/ehjcr/ytae263 (PMC11210065; doi:10.1093/ehjcr/ytae263)
Supplement: ytae263_Supplementary_Data [file ytae263_Supplementary_Data.zip]

Archive with 4 entries (4 files):
- Figure 1 (suppl).tif
- Supplemental Material Legends.docx
- Video 1 (suppl).mp4
- Video 2 (suppl).mp4
